# Supplementary material for: Evaluation of dietary selenium methionine levels and their effects on growth performance, antioxidant status, and meat quality of intensively reared juvenile Hypophthalmichthys molitrix
Source: PLoS One. 2022 Sep 16;17(9):e0274734. doi: 10.1371/journal.pone.0274734 (PMC9480980; doi:10.1371/journal.pone.0274734)
Supplement: S1 Raw data — (XLSX) [file pone.0274734.s001.xlsx]

## Sheet: Growth data
doselevel	IBW	FW	FWG	WG	FI	FCR	IL	FL	SGR
1	25.23	38.24	13.01	51.5656	29.23	2.24673	11.25	18.25	0.154881
1	25.6	37.26	11.66	45.5469	29.23	2.50686	11.35	17.24	0.13881
1	25.4	38.15	12.75	50.1969	29.23	2.29255	11.34	18.25	0.151786
1	25.23	37.26	12.03	47.6813	29.23	2.42976	11.02	18.35	0.143214
1	25.4	34.23	8.83	34.7638	29.23	3.31031	11.65	17.24	0.105119
1	25.7	36.25	10.55	41.0506	29.23	2.77062	11.64	17.35	0.125595
1	25.4	39.25	13.85	54.5276	29.23	2.11047	11.64	17.23	0.164881
1	25.3	38.24	12.94	51.1462	29.23	2.25889	11.64	17.25	0.154048
1	25.2	36.26	11.06	43.8889	29.23	2.64286	11.46	18.12	0.131667
1	25.1	39.24	14.14	56.3347	29.23	2.06719	11.64	17	0.168333
1	25.2	38.26	13.06	51.8254	29.23	2.23813	11.94	17.25	0.155476
1	25.6	37.26	11.66	45.5469	29.23	2.50686	11.46	18.26	0.13881
1	25.4	33.24	7.84	30.8661	29.23	3.72832	11.65	18.26	0.0933333
1	25.6	35.28	9.68	37.8125	29.23	3.01963	11.59	18.36	0.115238
1	25.4	32.65	7.25	28.5433	29.23	4.03172	11.64	17.89	0.0863095
1	25.4	33.25	7.85	30.9055	29.23	3.72357	11.35	18.26	0.0934524
1	25.6	38.26	12.66	49.4531	29.23	2.30885	11.54	18.25	0.150714
1	25.46	33.24	7.78	30.5577	29.23	3.75707	11.02	17.98	0.092619
1	25.46	33.25	7.79	30.597	29.23	3.75225	11.39	18.26	0.0927381
1	25.21	39.24	14.03	55.6525	29.23	2.08339	11.38	18.24	0.167024
1	25	33.46	8.46	33.84	29.23	3.45508	11.64	18.26	0.100714
1	25.23	36.25	11.02	43.6782	29.23	2.65245	11.74	18.26	0.13119
1	25.42	34.25	8.83	34.7364	29.23	3.31031	11.0665	18.25	0.105119
1	25.6	37.24	11.64	45.4688	29.23	2.51117	11.65	18.36	0.138571
1	25.4	35.26	9.86	38.8189	29.23	2.9645	11.35	18.25	0.117381
1	25.24	36.24	11	43.5816	29.23	2.65727	11.036	18.26	0.130952
1	24.9	36.25	11.35	45.5823	29.23	2.57533	11.32	17.98	0.135119
1	24.8	34.26	9.46	38.1452	29.23	3.08985	11.35	18.58	0.112619
1	25.6	35.21	9.61	37.5391	29.23	3.04162	11.52	18.59	0.114405
1	25.3	36.24	10.94	43.2411	29.23	2.67185	11.38	18.79	0.130238
1	24.8	34.25	9.45	38.1048	29.23	3.09312	11.39	18.26	0.1125
1	26.25	33.24	6.99	26.6286	29.23	4.18169	11.34	18.19	0.0832143
1	25.24	33.26	8.02	31.775	29.23	3.64464	11.35	18.37	0.0954762
1	24.9	33.255	8.355	33.5542	29.23	3.4985	11.38	18.59	0.0994643
1	25.01	38.26	13.25	52.9788	29.23	2.20604	11.64	18.27	0.157738
1	25.54	35.34	9.8	38.3712	29.23	2.98265	11.35	18.26	0.116667
1	25.12	37.35	12.23	48.6863	29.23	2.39002	11.35	18.34	0.145595
1	26.01	33.65	7.64	29.3733	29.23	3.82592	11.36	18	0.0909524
1	24.96	36.25	11.29	45.2324	29.23	2.58902	11.35	19.2	0.134405
1	25.15	38.26	13.11	52.1272	29.23	2.2296	11.36	18.25	0.156071
1	25.14	33.02	7.88	31.3445	29.23	3.70939	11.37	18.26	0.0938095
1	25.16	34.26	9.1	36.1685	29.23	3.21209	11.06	18.26	0.108333
1	25.12	34.26	9.14	36.3854	29.23	3.19803	11.98	18.29	0.10881
1	25.14	35.16	10.02	39.8568	29.23	2.91717	11.65	18.65	0.119286
1	25.23	34.25	9.02	35.7511	29.23	3.24058	11.56	18.27	0.107381
1	25.62	34.41	8.79	34.3091	29.23	3.32537	11.89	18.26	0.104643
1	25.23	35.6	10.37	41.1019	29.23	2.81871	11.54	18.02	0.123452
1	24.69	39.46	14.77	59.8218	29.23	1.97901	11.53	18	0.175833
1	25.13	36.16	11.03	43.8918	29.23	2.65005	11.64	18.52	0.13131
1	25.24	35.16	9.92	39.3027	29.23	2.94657	11.25	19.26	0.118095
1	25.24	36.16	10.92	43.2647	29.23	2.67674	11.37	18.25	0.13
1	26.01	35.16	9.15	35.1788	29.23	3.19454	11.65	18.26	0.108929
1	25.24	33.15	7.91	31.3391	29.23	3.69532	11.85	18.26	0.0941667
1	25.13	37.46	12.33	49.0649	29.23	2.37064	11.64	18.25	0.146786
1	25.04	35.61	10.57	42.2125	29.23	2.76537	11.65	18.26	0.125833
1	25.02	35.62	10.6	42.3661	29.23	2.75755	11.98	18.37	0.12619
1	26.01	42.16	16.15	62.0915	29.23	1.80991	11.48	18.56	0.192262
1	25.05	33.2	8.15	32.5349	29.23	3.5865	11.45	18.26	0.0970238
1	25.023	32.01	6.987	27.9223	29.23	4.18348	11.64	18.56	0.0831786
1	25.6	36.21	10.61	41.4453	29.23	2.75495	11.64	18.26	0.12631
2	24.996	31.05	6.054	24.2199	31.32	5.17344	11.37	18.56	0.0720714
2	25.366	30.15	4.784	18.8599	31.32	6.54682	11.36	18.52	0.0569524
2	25.166	36.465	11.299	44.8979	31.32	2.77193	11.54	18.25	0.134512
2	24.996	41.21	16.214	64.8664	31.32	1.93166	11.32	19.25	0.193024
2	25.166	42.16	16.994	67.5276	31.32	1.843	11.25	19.25	0.20231
2	25.466	39.56	14.094	55.3444	31.32	2.22222	11.34	19.56	0.167786
2	25.166	39.89	14.724	58.5075	31.32	2.12714	11.36	19.25	0.175286
2	25.066	41.02	15.954	63.648	31.32	1.96314	11.35	19.56	0.189929
2	24.966	41.25	16.284	65.2247	31.32	1.92336	11.64	19.24	0.193857
2	24.866	42.25	17.384	69.9107	31.32	1.80166	11.02	19.26	0.206952
2	24.966	43.15	18.184	72.8351	31.32	1.72239	11.95	19.26	0.216476
2	25.366	39.85	14.484	57.1001	31.32	2.16239	11.35	19.02	0.172429
2	25.166	41.21	16.044	63.7527	31.32	1.95213	11.45	19.23	0.191
2	25.366	45.15	19.784	77.9942	31.32	1.5831	11.35	19.05	0.235524
2	25.166	40.25	15.084	59.938	31.32	2.07637	11.35	19.14	0.179571
2	25.166	40.12	14.954	59.4214	31.32	2.09442	11.45	19.24	0.178024
2	25.366	42.02	16.654	65.6548	31.32	1.88063	11.25	19.37	0.198262
2	25.226	45.21	19.984	79.2199	31.32	1.56725	11.35	19.56	0.237905
2	25.226	44.12	18.894	74.8989	31.32	1.65767	11.65	19.28	0.224929
2	24.976	39.26	14.284	57.1909	31.32	2.19266	11.35	19.65	0.170048
2	24.766	40.01	15.244	61.5521	31.32	2.05458	11.54	19.56	0.181476
2	24.996	39.86	14.864	59.4655	31.32	2.1071	11.52	20.15	0.176952
2	25.186	42.15	16.964	67.3549	31.32	1.84626	11.34	20.12	0.201952
2	25.366	39.15	13.784	54.3405	31.32	2.2722	11.78	19.53	0.164095
2	25.166	41.15	15.984	63.5143	31.32	1.95946	11.65	19.87	0.190286
2	25.006	40.21	15.204	60.8014	31.32	2.05998	11.34	19.68	0.181
2	24.666	40.25	15.584	63.1801	31.32	2.00975	11.35	20.15	0.185524
2	24.566	43.15	18.584	75.6493	31.32	1.68532	11.36	19.56	0.221238
2	25.366	41.15	15.784	62.225	31.32	1.98429	11.32	20.15	0.187905
2	25.423	40.25	14.827	58.3212	31.32	2.11236	11.35	19.46	0.176512
2	24.923	41.25	16.327	65.5098	31.32	1.91829	11.65	20.15	0.194369
2	26.373	39.89	13.517	51.2532	31.32	2.31708	11.34	19.45	0.160917
2	25.363	42.15	16.787	66.187	31.32	1.86573	11.65	19.45	0.199845
2	25.023	40.56	15.537	62.0909	31.32	2.01583	11.23	19.45	0.184964
2	25.133	40.12	14.987	59.6308	31.32	2.08981	11.34	19.25	0.178417
2	25.663	40.15	14.487	56.4509	31.32	2.16194	11.25	19.25	0.172464
2	25.243	44.15	18.907	74.9	31.32	1.65653	11.36	19	0.225083
2	26.133	43.15	17.017	65.1169	31.32	1.84051	11.64	19.26	0.202583
2	25.083	42.63	17.547	69.9557	31.32	1.78492	11.25	18.25	0.208893
2	25.273	40.6	15.327	60.6457	31.32	2.04345	11.49	16.25	0.182464
2	25.263	44.26	18.997	75.1969	31.32	1.64868	11.37	18.25	0.226155
2	25.283	40.23	14.947	59.1188	31.32	2.0954	11.34	18.25	0.17794
2	25.243	40.64	15.397	60.9951	31.32	2.03416	11.45	18.25	0.183298
2	25.263	42.26	16.997	67.2802	31.32	1.84268	11.25	19.25	0.202345
2	25.353	40.56	15.207	59.9811	31.32	2.05958	11.37	18.24	0.181036
2	25.743	42.15	16.407	63.7338	31.32	1.90894	11.39	18.54	0.195321
2	25.353	40.65	15.297	60.3361	31.32	2.04746	11.35	18.57	0.182107
2	24.813	39.86	15.047	60.6416	31.32	2.08148	11.54	18.57	0.179131
2	25.253	40.39	15.137	59.9414	31.32	2.0691	11.39	18.26	0.180202
2	25.363	40.36	14.997	59.1294	31.32	2.08842	11.35	18.24	0.178536
2	25.363	40.25	14.887	58.6957	31.32	2.10385	11.39	18.24	0.177226
2	26.133	41.54	15.407	58.9561	31.32	2.03284	11.35	18.17	0.183417
2	25.363	42.6565	17.2935	68.184	31.32	1.81109	11.39	18.15	0.205875
2	25.253	43.12	17.867	70.752	31.32	1.75295	11.35	18.14	0.212702
2	25.163	42.46	17.297	68.7398	31.32	1.81072	11.23	18.24	0.205917
2	25.143	40.61	15.467	61.5161	31.32	2.02496	11.25	18.147	0.184131
2	26.133	39.156	13.023	49.8335	31.32	2.40498	11.25	18.24	0.155036
2	25.173	42.15	16.977	67.4413	31.32	1.84485	11.25	18.17	0.202107
2	25.146	45.05	19.904	79.1537	31.32	1.57355	11.25	18.27	0.236952
2	25.723	39.46	13.737	53.4036	31.32	2.27997	11.26	18.47	0.163536
3	25.196	39.45	14.254	56.5725	31.32	2.19728	11.54	18.27	0.16969
3	25.566	38.16	12.594	49.2607	31.32	2.4869	11.26	19.25	0.149929
3	25.366	40.146	14.78	58.267	31.32	2.11908	11.37	19.26	0.175952
3	25.196	40.164	14.968	59.4063	31.32	2.09246	11.35	20.15	0.17819
3	25.366	40.156	14.79	58.3064	31.32	2.11765	11.54	19.15	0.176071
3	25.666	41.15	15.484	60.3288	31.32	2.02273	11.65	19.05	0.184333
3	25.366	41.26	15.894	62.6587	31.32	1.97055	11.25	20.15	0.189214
3	25.266	41.45	16.184	64.0545	31.32	1.93524	11.25	20.36	0.192667
3	25.166	40	14.834	58.9446	31.32	2.11137	11.25	19.46	0.176595
3	25.066	40.464	15.398	61.4298	31.32	2.03403	11.25	19.15	0.18331
3	25.166	39.16	13.994	55.6068	31.32	2.2381	11.25	19.25	0.166595
3	25.566	38.6	13.034	50.9818	31.32	2.40295	11.25	19.26	0.155167
3	25.366	40.596	15.23	60.041	31.32	2.05647	11.25	19.58	0.18131
3	25.566	40.256	14.69	57.4591	31.32	2.13206	11.54	19.56	0.174881
3	25.366	41.26	15.894	62.6587	31.32	1.97055	11.35	19.56	0.189214
3	25.366	43.196	17.83	70.2909	31.32	1.75659	11.25	19.45	0.212262
3	25.566	42.596	17.03	66.6119	31.32	1.83911	11.52	20.15	0.202738
3	25.426	39.26	13.834	54.4089	31.32	2.26399	11.32	20.18	0.16469
3	25.426	38.16	12.734	50.0826	31.32	2.45956	11.24	20.19	0.151595
3	25.176	41.26	16.084	63.8862	31.32	1.94728	11.24	19.35	0.191476
3	24.966	40.26	15.294	61.2593	31.32	2.04786	11.02	19.56	0.182071
3	25.196	40.5	15.304	60.7398	31.32	2.04652	11.58	19.25	0.18219
3	25.386	39.25	13.864	54.6128	31.32	2.25909	11.24	19.36	0.165048
3	25.566	38.54	12.974	50.7471	31.32	2.41406	11.54	19.36	0.154452
3	25.366	40.26	14.894	58.7164	31.32	2.10286	11.26	19.68	0.17731
3	25.206	41.25	16.044	63.6515	31.32	1.95213	11.25	19.25	0.191
3	24.866	40.256	15.39	61.8917	31.32	2.03509	11.35	19.35	0.183214
3	24.766	39.264	14.498	58.5399	31.32	2.1603	11.25	19.26	0.172595
3	25.566	38.06	12.494	48.8696	31.32	2.5068	11.65	19.35	0.148738
3	25.266	40.25	14.984	59.305	31.32	2.09023	11.52	19.45	0.178381
3	24.766	40.56	15.794	63.7729	31.32	1.98303	11.24	19.35	0.188024
3	26.216	39.26	13.044	49.7559	31.32	2.4011	11.32	19.56	0.155286
3	25.206	40.26	15.054	59.7239	31.32	2.08051	11.24	19.35	0.179214
3	24.866	39.26	14.394	57.8863	31.32	2.17591	11.43	19.56	0.171357
3	24.976	38.641	13.665	54.7125	31.32	2.29199	11.24	19.56	0.162679
3	25.506	41.265	15.759	61.7855	31.32	1.98744	11.47	20.15	0.187607
3	25.086	40.526	15.44	61.5483	31.32	2.0285	11.58	20.15	0.18381
3	25.976	39.164	13.188	50.7699	31.32	2.37489	11.64	20.16	0.157
3	24.926	37.15	12.224	49.0412	31.32	2.56217	11.65	20.15	0.145524
3	25.116	39.15	14.034	55.8767	31.32	2.23172	11.35	20.45	0.167071
3	25.106	35.1564	10.0504	40.0319	31.32	3.11629	11.45	20.19	0.119648
3	25.126	39.14	14.014	55.7749	31.32	2.23491	11.63	20.25	0.166833
3	25.086	38.162	13.076	52.1247	31.32	2.39523	11.25	20.45	0.155667
3	25.106	40.256	15.15	60.3441	31.32	2.06733	11.25	20.15	0.180357
3	25.196	41.26	16.064	63.7562	31.32	1.9497	11.32	19.36	0.191238
3	25.586	40.56	14.974	58.5242	31.32	2.09163	11.24	19.56	0.178262
3	25.196	42.55	17.354	68.876	31.32	1.80477	11.25	19.35	0.206595
3	24.656	41.96	17.304	70.1817	31.32	1.80999	11.34	19.25	0.206
3	25.096	41.56	16.464	65.6041	31.32	1.90233	11.25	20.15	0.196
3	25.206	40.31	15.104	59.9222	31.32	2.07362	11.24	19.26	0.17981
3	25.206	40.26	15.054	59.7239	31.32	2.08051	11.38	19.56	0.179214
3	25.976	39	13.024	50.1386	31.32	2.40479	11.34	19.25	0.155048
3	25.206	39.46	14.254	56.55	31.32	2.19728	11.37	19.25	0.16969
3	25.096	38.4416	13.3456	53.1782	31.32	2.34684	11.65	19.56	0.158876
3	25.006	41.62	16.614	66.4401	31.32	1.88516	11.25	19.25	0.197786
3	24.986	40.46	15.474	61.9307	31.32	2.02404	11.34	19.25	0.184214
3	25.976	41.12	15.144	58.3	31.32	2.06815	11.65	19.48	0.180286
3	25.016	41.61	16.594	66.3335	31.32	1.88743	11.26	19.56	0.197548
3	24.989	36.61	11.621	46.5045	31.32	2.69512	11.37	20.36	0.138345
3	25.566	39.154	13.588	53.1487	31.32	2.30497	11.63	20.36	0.161762
4	25.0249	38.87	13.8451	55.3253	32.1	2.31851	11.35	20.56	0.164823
4	25.3949	40.14	14.7451	58.0632	32.1	2.17699	11.24	20.15	0.175537
4	25.1949	42.146	16.9511	67.2799	32.1	1.89368	11.54	20.36	0.201799
4	25.0249	43.16	18.1351	72.4682	32.1	1.77005	11.32	20.15	0.215894
4	25.1949	41	15.8051	62.7313	32.1	2.03099	11.25	19.56	0.188156
4	25.4949	42.3	16.8051	65.9155	32.1	1.91013	11.39	19.52	0.200061
4	25.1949	45.15	19.9551	79.2029	32.1	1.60861	11.54	19.56	0.237561
4	25.0949	39.16	14.0651	56.0476	32.1	2.28224	11.54	19.58	0.167442
4	24.9949	38.15	13.1551	52.6311	32.1	2.44012	11.23	19.87	0.156608
4	24.8949	39.5	14.6051	58.667	32.1	2.19786	11.56	19.25	0.17387
4	24.9949	41.16	16.1651	64.6736	32.1	1.98576	11.32	19.56	0.192442
4	25.3949	41.25	15.8551	62.4342	32.1	2.02459	11.25	19.57	0.188751
4	25.1949	36.15	10.9551	43.4814	32.1	2.93014	11.64	19.98	0.130418
4	25.3949	34.1	8.7051	34.2789	32.1	3.68749	11.36	19.56	0.103632
4	25.1949	38.15	12.9551	51.4195	32.1	2.47779	11.48	19.56	0.154227
4	25.1949	39.15	13.9551	55.3886	32.1	2.30023	11.37	19.63	0.166132
4	25.3949	41.16	15.7651	62.0798	32.1	2.03614	11.39	19.85	0.18768
4	25.2549	42.15	16.8951	66.8983	32.1	1.89996	11.54	19.35	0.201132
4	25.2549	43.15	17.8951	70.8579	32.1	1.79379	11.2343	19.87	0.213037
4	25.0049	44.15	19.1451	76.5654	32.1	1.67667	11.44	19.58	0.227918
4	24.7949	45.15	20.3551	82.0939	32.1	1.577	11.15	19.26	0.242323
4	25.0249	41.15	16.1251	64.4362	32.1	1.99069	11.45	20.25	0.191965
4	25.2149	46.15	20.9351	83.0267	32.1	1.53331	11.35	20.65	0.249227
4	25.3949	42.15	16.7551	65.9782	32.1	1.91583	11.35	19.28	0.199465
4	25.1949	44.257	19.0621	75.6586	32.1	1.68397	11.34	19.37	0.22693
4	25.0349	43.15	18.1151	72.3594	32.1	1.772	11.64	19.36	0.215656
4	24.6949	45	20.3051	82.2239	32.1	1.58088	11.28	19.26	0.241727
4	24.5949	46.15	21.5551	87.6405	32.1	1.48921	11.26	19.58	0.256608
4	25.3949	45.15	19.7551	77.7916	32.1	1.6249	11.35	20.19	0.23518
4	25.4519	46.15	20.6981	81.3224	32.1	1.55087	11.36	20.56	0.246406
4	24.9519	43.15	18.1981	72.9327	32.1	1.76392	11.23	20.15	0.216644
4	26.4019	41.1	14.6981	55.6706	32.1	2.18396	11.25	19.37	0.174977
4	25.3919	42.53	17.1381	67.4944	32.1	1.87302	11.34	19.56	0.204025
4	25.0519	42.35	17.2981	69.0491	32.1	1.8557	11.65	19.87	0.20593
4	25.1619	43.15	17.9881	71.4894	32.1	1.78451	11.25	19.56	0.214144
4	25.6919	44.25	18.5581	72.2333	32.1	1.7297	11.35	19.58	0.22093
4	25.2719	44.52	19.2481	76.164	32.1	1.6677	11.25	19.58	0.229144
4	26.1619	43.25	17.0881	65.3167	32.1	1.8785	11.35	19.63	0.20343
4	25.1119	42.15	17.0381	67.8487	32.1	1.88401	11.25	19.87	0.202835
4	25.3019	43.15	17.8481	70.5406	32.1	1.79851	11.26	21.65	0.212477
4	25.2919	44.15	18.8581	74.5618	32.1	1.70219	11.25	22.15	0.224501
4	25.3119	45.15	20.8381	74.2	32.1	1.71	11.35	22.35	0.281406
4	25.2719	46.15	20.8781	82.6139	32.1	1.5375	11.65	22.56	0.248549
4	25.2919	43.61	18.3181	72.4267	32.1	1.75237	11.34	21.54	0.218073
4	25.3819	45.94	20.5581	80.9951	32.1	1.56143	11.345	22.26	0.244739
4	25.7719	47.15	21.3781	82.9512	32.1	1.50154	11.25	22.26	0.254501
4	25.3819	48.15	22.7681	89.7021	32.1	1.40987	11.52	21.25	0.271049
4	24.8419	46.16	21.3181	85.8151	32.1	1.50576	11.23	21.14	0.253787
4	25.2819	45.15	19.8681	78.5863	32.1	1.61566	11.25	21.54	0.236525
4	25.3919	49.15	23.7581	93.5657	32.1	1.35112	11.54	21.35	0.282835
4	25.3919	48	22.6081	89.0367	32.1	1.41985	11.35	21.56	0.269144
4	26.1619	41.49	15.3281	58.5894	32.1	2.09419	11.25	21.25	0.182477
4	25.3919	47.48	22.0881	86.9888	32.1	1.45327	11.25	21.35	0.262954
4	25.2819	48.15	22.8681	90.4525	32.1	1.4037	11.25	21.54	0.272239
4	25.1919	46	20.8081	82.5984	32.1	1.54267	11.36	21.36	0.247715
4	25.1719	48.15	22.9781	91.2847	32.1	1.39698	11.3598	22.356	0.273549
4	26.1619	45.154	18.9921	72.5945	32.1	1.69018	11	22.56	0.226096
4	25.2019	47.15	21.9481	87.0891	32.1	1.46254	11.54	22.14	0.261287
4	25.1749	46.16	20.9851	83.3572	32.1	1.52966	11.34	22.56	0.249823
4	25.7519	46.54	20.7881	80.7245	32.1	1.54415	11.65	22.54	0.247477
5	25.2249	48.15	22.9251	90.8828	31.23	1.36226	11.45	23.25	0.272918
5	25.5949	43.15	17.5551	68.5883	31.23	1.77897	11.34	23.12	0.208989
5	25.3949	54.15	28.7551	113.232	31.23	1.08607	11.34	23.56	0.342323
5	25.2249	51.15	25.9251	102.776	31.23	1.20462	11	23.45	0.308632
5	25.3949	56.15	30.7551	121.107	31.23	1.01544	11.67	23.15	0.366132
5	25.6949	57.15	31.4551	122.418	31.23	0.992844	11.35	22.15	0.374465
5	25.3949	53.19	27.7951	109.452	31.23	1.12358	11.65	23.64	0.330894
5	25.2949	58.16	32.8651	129.928	31.23	0.950248	11.64	23.56	0.391251
5	25.1949	57.16	31.9651	126.871	31.23	0.977003	11.25	22.59	0.380537
5	25.0949	56.15	31.0551	123.751	31.23	1.00563	11.54	23.98	0.369704
5	25.1949	56.34	31.1451	123.617	31.23	1.00273	11.47	23.56	0.370775
5	25.5949	54.98	29.3851	114.808	31.23	1.06278	11.54	23.15	0.349823
5	25.3949	58.16	32.7651	129.022	31.23	0.953148	11.25	23.14	0.390061
5	25.5949	54.16	28.5651	111.605	31.23	1.09329	11.54	24.15	0.340061
5	25.3949	51.15	25.7551	101.418	31.23	1.21258	11.64	22.16	0.306608
5	25.3949	54.64	29.2451	115.161	31.23	1.06787	11.37	24.16	0.348156
5	25.4047	57.15	31.7453	124.958	31.23	0.983768	11.64	22.35	0.37792
5	25.2047	56.16	30.9553	122.815	31.23	1.00887	11.29	22.14	0.368515
5	25.0347	54.35	29.3153	117.098	31.23	1.06531	11.56	23.56	0.348991
5	25.2047	56.16	30.9553	122.815	31.23	1.00887	11.47	24.15	0.368515
5	25.5047	58	32.4953	127.409	31.23	0.961063	11.27	23.25	0.386849
5	25.2047	56.145	30.9403	122.756	31.23	1.00936	11	24.26	0.368337
5	25.1047	54.15	29.0453	115.696	31.23	1.07522	11.34	22.35	0.345777
5	25.0047	53.36	28.3553	113.4	31.23	1.10138	11.64	23.54	0.337563
5	24.9047	52.29	27.3853	109.96	31.23	1.14039	11.67	23.24	0.326015
5	25.0047	54.16	29.1553	116.599	31.23	1.07116	11.59	24.58	0.347087
5	25.4047	57.16	31.7553	124.998	31.23	0.983459	11.45	24	0.378039
5	25.2047	60.26	35.0553	139.082	31.23	0.890879	11.48	23.15	0.417325
5	25.4047	60	34.5953	136.177	31.23	0.902724	11	22.89	0.411849
5	25.2047	58.36	33.1553	131.544	31.23	0.941931	11	22.78	0.394706
5	25.2047	52.16	26.9553	106.945	31.23	1.15859	11.32	23.56	0.320896
5	25.4047	58.65	33.2453	130.863	31.23	0.939381	11.36	24.05	0.395777
5	25.2349	57.15	31.9151	126.472	31.23	0.978534	11.67	22.36	0.379942
5	24.8949	52.13	27.2351	109.4	31.23	1.14668	11.29	22.56	0.324227
5	25.0049	48.15	23.1451	92.5623	31.23	1.34931	11.27	22.31	0.275537
5	25.5349	45.15	19.6151	76.8168	31.23	1.59214	11.05	22.56	0.233513
5	25.1149	54.16	29.0451	115.649	31.23	1.07522	11.06	22.51	0.345775
5	26.0049	59.15	33.1451	127.457	31.23	0.942221	11.57	22.26	0.394585
5	24.9549	66.15	41.1951	165.078	31.23	0.7581	11.34	22.54	0.490418
5	25.1449	43.15	18.0051	71.6054	31.23	1.73451	11.25	22.36	0.214346
5	25.1349	56.15	31.0151	123.395	31.23	1.00693	11.36	22.32	0.369227
5	25.1549	54.16	29.0051	115.306	31.23	1.07671	11.25	22.25	0.345299
5	25.1149	45.16	20.0451	79.8136	31.23	1.55799	11.35	22.34	0.238632
5	25.1349	58.64	33.5051	133.301	31.23	0.932097	11.35	22.25	0.39887
5	25.2249	57.164	31.9391	126.617	31.23	0.977798	11.35	22.35	0.380227
5	25.6149	54.35	28.7351	112.181	31.23	1.08682	11.36	22.15	0.342085
5	25.2249	55.15	29.9251	118.633	31.23	1.04361	11.35	22.36	0.356251
5	24.6849	57.15	32.4651	131.518	31.23	0.961956	11.65	22.56	0.386489
5	25.1249	59.36	34.2351	136.26	31.23	0.912222	11.26	22.34	0.407561
5	25.2349	54.15	28.9151	114.584	31.23	1.08006	11.38	22.25	0.344227
5	25.2349	56.16	30.9251	122.549	31.23	1.00986	11.34	22.15	0.368156
5	26.0049	58.35	32.3451	124.381	31.23	0.965525	11.65	22.56	0.385061
5	25.2349	54.35	29.1151	115.376	31.23	1.07264	11.39	22.45	0.346608
5	25.1249	44.56	19.4351	77.3539	31.23	1.60689	11.26	22.35	0.23137
5	25.0349	56.23	31.1951	124.606	31.23	1.00112	11.29	24.26	0.37137
5	25.0149	56.36	31.3451	125.306	31.23	0.996328	11.45	23.65	0.373156
5	26.0049	59.65	33.6451	129.38	31.23	0.928218	11.39	24.15	0.400537
5	25.0449	57.39	32.3451	129.148	31.23	0.965525	11.65	25.23	0.385061
5	25.0179	54.52	29.5021	117.924	31.23	1.05857	11.38	24.02	0.351215
5	25.5949	58.21	32.6151	127.428	31.23	0.957532	11.38	24.56	0.388275

## Sheet: Selenium concentration
Fish number	doselevel	Liver	Kidney	Pancrease	Musle
1	1	0.315	0.418	0.285	0.1546
2	1	0.387	0.478	0.278	0.1545
3	1	0.356	0.54	0.253	0.156
4	1	0.348	0.5413	0.286	0.176
5	1	0.456	0.4531	0.253	0.153
6	1	0.56	0.356	0.246	0.1876
7	1	0.25	0.3564	0.278	0.1983
8	1	0.45	0.3486	0.346	0.1946
9	1	0.36	0.387	0.258	0.1864
10	1	0.345	0.457	0.2669	0.1854
11	1	0.219	0.473	0.278	0.1465
12	1	0.289	0.571	0.298	0.6445
13	1	0.319	0.479	0.298	0.1549
14	1	0.356	0.4852	0.2674	0.1858
15	1	0.345	0.476	0.2354	0.1875
16	1	0.347	0.485	0.248	0.168
17	1	0.315	0.475	0.278	0.1985
18	1	0.346	0.412	0.268	0.17655
19	1	0.269	0.419	0.268	0.1755
20	1	0.345	0.51	0.238	0.175
1	2	0.298	0.519	0.289	0.2584
2	2	0.345	0.674	0.291	0.201
3	2	0.345	0.675	0.283	0.2014
4	2	0.415	0.595	0.285	0.215
5	2	0.546	0.894	0.276	0.203
6	2	0.549	0.464	0.285	0.204
7	2	0.369	0.493	0.291	0.212
8	2	0.458	0.468	0.246	0.223
9	2	0.478	0.648	0.289	0.215
10	2	0.458	0.756	0.315	0.218
11	2	0.648	0.644	0.254	0.214
12	2	0.415	0.5548	0.254	0.253
13	2	0.434	0.453	0.254	0.214
14	2	0.235	0.58	0.253	0.215
15	2	0.425	0.356	0.255	0.235
16	2	0.315	0.458	0.264	0.215
17	2	0.236	0.485	0.254	0.253
18	2	0.215	0.961	0.2456	0.215
19	2	0.415	0.546	0.26	0.248
20	2	0.315	0.46	0.24546	0.218
1	3	0.386	0.654	0.254	0.217
2	3	0.349	0.745	0.556	0.216
3	3	0.369	0.864	0.458	0.219
4	3	0.412	0.8466	0.556	0.2358
5	3	0.419	0.8564	0.2573	0.2435
6	3	0.398	0.755	0.245	0.24
7	3	0.401	0.846	0.2568	0.25
8	3	0.501	0.48	0.2456	0.2435
9	3	0.369	0.845	0.248	0.2453
10	3	0.389	0.4863	0.289	0.235
11	3	0.475	0.994	0.345	0.2463
12	3	0.14	0.857	0.3485	0.235
13	3	0.354	0.846	0.345	0.2232
14	3	0.75	0.825	0.1543	0.253
15	3	0.65	0.4548	0.3456	0.2355
16	3	0.7	0.984	0.1534	0.2354
17	3	0.682	0.85	0.45	0.235
18	3	0.354	0.45	0.5463	0.245
19	3	0.654	0.65	0.1532	0.235
20	3	0.475	0.45	0.3549	0.245
1	4	0.354	0.654	0.323554	0.253
2	4	0.654	0.852	0.6898	0.253
3	4	0.534	0.853	0.98356	0.246
4	4	0.654	0.65	0.45697	0.2568
5	4	0.46	0.763	0.876	0.263
6	4	0.52	0.9664	0.658	0.264
7	4	0.615	0.4582	0.5984	0.285
8	4	0.8233	0.482	0.56497	0.2568
9	4	0.543	0.46	0.548	0.27
10	4	0.74	0.845	0.5646	0.2556
11	4	0.566	0.876	0.648	0.267
12	4	0.648	0.485	0.589	0.265
13	4	0.725	0.5687	0.76456	0.246
14	4	0.564	0.864	0.5656	0.246
15	4	0.254	0.435	0.4597	0.586
16	4	0.543	0.485	0.879	0.247
17	4	0.546	0.8954	0.694	0.566
18	4	0.6544	0.482	0.567	0.245
19	4	0.615	0.785	0.545	0.246
20	4	0.617	0.885	0.596	0.245
1	5	0.615	0.957	0.876	0.2345
2	5	0.614	0.95254	0.84156	0.298
3	5	0.6254	0.4535	0.764	0.2865
4	5	0.715	0.987	0.846	0.284
5	5	0.815	0.468	0.846	0.276
6	5	0.564	0.955	0.5679	0.2678
7	5	0.846	0.867	0.4659	0.2865
8	5	0.532	0.5876	0.567	0.278
9	5	0.624	0.864778	0.98864	0.2785
10	5	0.59253	0.866	0.84556	0.2475
11	5	0.785	0.988	0.684	0.287
12	5	0.687	0.8998	0.65487	0.285
13	5	0.76	0.978	0.984	0.278
14	5	0.684	0.9524	0.8354	0.268
15	5	0.82	0.987	0.985	0.278
16	5	0.65	0.916	0.9554	0.278
17	5	0.5543	0.98	0.9875	0.278
18	5	0.7582	0.916	0.95645	0.287
19	5	0.715	0.548	0.784	0.274
20	5	0.5	0.864	0.85	0.268

## Sheet: Proximate analysis of meat
Fish number	doselevel	DM	CP	CF	Ash
1	1	44.25	16.53	7.35	6.01
2	1	44.25	15.98	7.38	5.68
3	1	44.25	17.01	7.41	5.78
4	1	44.5	16.38	7.38	5.68				1	1	1	1	1	2	2	2	2	2	3	3	3	3	3	4	4	4	4	4	5	5	5	5	5
5	1	44.5	16.59	7.15	5.698				44.25	44.25	44.25	44.5	44.5	43.25	44.25	45.25	44.53	43.98	43.25	44.15	43.89	44.12	44.25	44.35	43.25	43.25	44.15	42.25	43.25	44.25	43.65	44.12	43.25
1	2	43.25	16.32	7.58	5.48
2	2	44.25	17.01	6.99	5.68
3	2	45.25	16.25	7.15	5.98
4	2	44.53	16.35	7.25	5.48
5	2	43.98	16.45	6.89	5.25
1	3	43.25	16.48	7.64	5.245
2	3	44.15	16.24	7.48	5.35
3	3	43.89	16.48	6.58	5.48
4	3	44.12	15.98	7.125	5.48
5	3	44.25	16.35	6.98	5.687
1	4	44.35	16.25	7.02	5.358
2	4	43.25	16.478	7.35	5.78
3	4	43.25	16.32	7.65	5.68
4	4	44.15	15.99	7.565	5.35
5	4	42.25	16.15	7.35	5.68
1	5	43.25	17.02	7.38	5.34
2	5	44.25	16.52	7.341	5.26
3	5	43.65	16.34	7.41	5.36
4	5	44.12	16.78	7.51	5.368
5	5	43.25	16.4	7.35	5.368

## Sheet: Heamatology
Fish number	doselevel	WBC	RBC	HB	HCT	MCHC	ALP	ALT	AST	glucose
1	1	442.35	2.15	8.84	38.4	22.25	24.35	43.15	80.21	3.43
2	1	443	2.18	8.46	36.54	22.35	23.354	42.15	79.35	3.56
3	1	438.56	2.65	8.45	34.35	23.45	21.25	42.15	81.54	3.48
4	1	439.56	2.45	8.65	38.5	21.55	22.36	44.25	80.14	3.51
5	1	435.45	2.65	8.35	39.45	23.25	24.35	40.52	79.89	3.12
1	2	458.56	2.45	8.47	42.525	23.25	21.26	38.25	70.32	3.41
2	2	457.56	2.35	8.56	42.35	23.89	20.25	38	70.25	3.25
3	2	475.25	2.14	8.79	43.245	24.01	22.15	36.89	70.15	3.15
4	2	475.246	2.35	8.46	43.56	24.15	20.15	37	72.15	3.16
5	2	453.254	2.35	8.19	44.25	25.12	20.36	39.87	71.23	3.45
1	3	467.5	2.35	8.35	42.55	26.45	19.89	37.46	73.15	3.65
2	3	456.46	2.48	8.7	45.65	26.45	19.68	36.89	74.15	3.26
3	3	485.25	2.04	8.35	46.58	26.48	19.74	36.15	71.35	3.56
4	3	473.5	2.15	8.25	45.34	25.35	19.68	37.56	72	3.24
5	3	456.55	2.25	8.65	46.53	26.35	19.65	37	70	3.54
1	4	475.525	2.35	8.58	45.35	26.89	17.56	31	69.45	3.51
2	4	475.345	2.45	8.65	45.65	27.56	17.02	31.89	65.25	3.513
3	4	473.46	2.54	8.4	45.35	26.99	16.99	30.54	64.15	3.48
4	4	466.58	2.35	8.65	45.65	27.89	17.56	30.15	68	3.46
5	4	468.465	2.45	8.56	46.35	28	18	30.25	62.45	3.48
1	5	458.68	2.45	8.65	45.35	26.58	18.86	29.05	70	3.47
2	5	469.825	2.35	8.45	45.35	25.36	19.56	36	71.2	3.52
3	5	475.5	2.45	8.35	44.65	26	19.54	35.56	69	3.51
4	5	473.56	2.45	8.65	46.5	27.56	20.15	34.25	68.36	3.5
5	5	471.5	2.45	8.48	45.98	26.51	21.54	32.15	67.68	3.49

## Sheet: TBARS and serum Enzymes
Fish number	doselevel	TLiver	Tserum	TMuscle	SODLiver	SODBody	CataMuscle	CataLiver	CataBody	GPMusle	GPLiver	GPbody
1	1	3.63	3.48	6.78	6.98	6.54	72.36	74.98	73.46	273.45	235	224.54
2	1	3.56	3.48	6.58	6.48	6.547	72.45	75.12	73.54	270.55	236	227.55
3	1	3.685	3.483	6.478	6.18	6.45	72.55	74.78	73.25	271.553	232.56	226.46
4	1	3.68	3.43	6.483	6.78	6.38	73.01	76.56	73.24	269.546	233.654	224.56
5	1	3.45	3.48	6.48	6.47	6.46	72.456	74.15	73.15	272.24	233.54	223.56
1	2	3.58	3.47	6.68	6.78	6.75	73.45	77.15	75.15	274.45	289.6	274.56
2	2	3.65	3.41	6.38	6.89	6.78	73.45	77.35	75.48	274.65	287.564	274.35
3	2	3.56	3.42	6.98	6.99	6.83	72.38	77.58	75.25	275.35	278.56	273.65
4	2	3.68	3.46	6.48	6.89	6.79	73.45	74.86	75.45	273.46	298.25	271.553
5	2	3.45	3.49	6.78	6.79	6.549	73.56	78.25	75.53	276.35	278.56	270.36
1	3	3.78	3.45	6.79	7.01	6.75	73.4	77.45	75.45	273.14	268.796	280.6
2	3	3.15	3.55	6.87	7.112	6.78	73.65	77.34	75.68	275.35	286.897	264.25
3	3	3.65	3.46	6.87	7.13	6.58	73.48	77.15	75.48	274.35	291.52	274.385
4	3	3.56	3.65	6.48	7.14	6.68	72.98	74.6	75.345	274.36	276.35	278.35
5	3	3.48	3.45	6.97	7.26	6.78	73.15	78.15	75.56	274.35	283.56	274.54
1	4	3.65	3.43	6.28	7.25	6.98	73.45	78.26	75.15	278	279.35	274.65
2	4	3.456	3.89	6.48	7.58	6.59	74.01	77.18	75.34	278.65	319.56	274.56
3	4	3.56	3.54	6.47	7.56	6.48	73.89	78.65	75.48	277.98	379.56	278.645
4	4	3.46	3.48	6.18	7.89	6.48	72.86	77.25	75.68	278.36	378.54	274.365
5	4	3.65	3.47	6.58	7.58	6.489	72.56	77.56	75.48	278.654	356.56	278.68
1	5	3.25	3.46	6.47	7.89	6.48	73.6	78.545	75.34	279.36	398.6	267.58
2	5	3.25	3.42	6.78	7.59	6.58	73.46	79.55	75.49	279.58	397.56	275.658
3	5	3.65	3.41	6.48	7.98	6.78	74.01	79.56	75.85	280.25	401.25	278.65
4	5	3.53	3.4	6.88	7.86	6.78	72.84	79.56	75.34	280.36	399.68	278.65
5	5	3.65	3.425	6.48	7.84	6.48	73.54	80.12	75.48	280.34	379.56	279.65
